# Supplementary material for: Synthesis and Characterization of Novel Co(III)/Ru(II) Heterobimetallic Complexes as Hypoxia-Activated Iron-Sequestering Anticancer Prodrugs
Source: Molecules. 2024 Dec 18;29(24):5967. doi: 10.3390/molecules29245967 (PMC11677873; doi:10.3390/molecules29245967)
Supplement: Supplementary file 1 [file molecules-29-05967-s001.zip]

Archive with 1 entries (1 files):
- molecules-3362535-supplementary.pdf
